# Supplementary material for: Pharmacokinetics of Matrine in Pigs After Gavage Administration of Matrine Alone and in Combination with Amoxicillin
Source: Animals (Basel). 2025 Aug 25;15(17):2502. doi: 10.3390/ani15172502 (PMC12427342; doi:10.3390/ani15172502)
Supplement: Supplementary file 1 [file animals-15-02502-s001.zip]

Archive with 1 entries (1 files):
- animals-3797464-supplementary.pdf
